# Supplementary material for: Vehicle yielding probability estimation model at unsignalized midblock crosswalks in Shanghai, China
Source: PLoS One. 2019 Mar 14;14(3):e0213876. doi: 10.1371/journal.pone.0213876 (PMC6417659; doi:10.1371/journal.pone.0213876)
Supplement: S1 Table — (XLSX) [file pone.0213876.s001.xlsx]

## Sheet: Sheet1
yield or not (0-not, 1-yield)	time gap (s)	number of lanes	pedestrian number (person)	position of pedestrian (0-roadside, 1-middle of the street)	direction (0-oneway, 1-two way)	E-Police (0-no, 1-yes)
0	2.98475	1	2	0	0	0
0	4.5488	1	3	0	0	0
0	5.05545	1	4	0	0	0
1	2.47241	1	1	0	0	0
1	6.04044	1	1	0	0	0
1	5.22634	1	1	0	0	0
1	4.81319	1	2	0	0	0
1	1.90183	1	4	0	0	0
1	6.14919	1	3	0	0	0
1	8.2216	1	2	0	0	0
1	3.32071	1	1	0	0	0
1	6.71218	1	1	0	0	0
1	3.39558	1	1	0	0	0
1	4.32678	1	1	0	0	0
1	5.03141	1	1	0	0	0
1	5.4862	1	2	0	0	0
0	1.99206	1	1	0	0	0
0	5.4627	1	3	0	0	0
1	4.35591	1	3	0	0	0
0	6.90002	1	1	0	0	0
0	2.13684	1	3	0	0	0
1	9.30902	1	3	0	0	0
1	1.07974	1	2	0	0	0
1	2.59581	1	1	0	0	0
1	2.58612	1	1	0	0	0
0	4.23672	1	2	0	0	0
1	8.6297	1	3	0	0	0
1	4.75507	1	1	0	0	0
0	5.59474	1	3	0	0	0
0	5.1459	1	1	0	0	0
0	4.11028	1	1	0	0	0
1	3.13783	1	4	0	0	0
1	7.26306	1	2	0	0	0
1	7.42351	1	3	0	0	0
1	6.24596	1	4	0	0	0
0	3.68365	1	1	0	0	0
1	3.19226	1	2	0	0	0
1	8.97631	1	1	0	0	0
1	6.76904	1	4	0	0	0
1	8.88703	1	3	0	0	0
1	6.94339	1	4	0	0	0
1	7.69137	1	2	0	0	0
1	5.7411	1	1	0	0	0
1	4.55292	1	1	0	0	0
1	8.6078	1	1	0	0	0
1	5.87333	1	1	0	0	0
1	8.53873	1	2	0	0	0
1	9.04243	1	2	0	0	0
1	8.45029	1	2	0	0	0
1	6.55762	1	4	0	0	0
1	1.32612	1	3	0	0	0
1	3.07298	1	4	0	0	0
0	7.22683	1	1	0	0	0
1	9.61731	1	1	0	0	0
1	2.00302	1	1	0	0	0
1	4.54449	1	1	0	0	0
1	2.25509	1	2	0	0	0
0	6.41494	1	2	0	0	0
1	2.91125	1	2	0	0	0
0	5.64928	1	1	0	0	0
1	5.90019	1	1	0	0	0
1	2.13464	1	3	0	0	0
1	7.16576	1	4	0	0	0
0	3.8143	1	3	0	0	0
1	7.21925	1	1	0	0	0
1	5.99799	1	1	0	0	0
1	2.06431	1	1	0	0	0
1	2.85578	1	3	0	0	0
1	9.18268	1	2	0	0	0
1	7.41593	1	1	0	0	0
0	4.20336	1	1	0	0	0
1	6.55677	1	3	0	0	0
0	1.23515	1	1	0	0	0
1	4.62208	1	3	0	0	0
1	3.4698	1	4	0	0	0
1	1.87109	1	1	0	0	0
0	4.59251	1	1	0	0	0
1	4.33013	1	3	0	0	0
1	6.24816	1	3	0	0	0
1	3.21718	1	4	0	0	0
1	7.69895	1	1	0	0	0
1	2.0841	1	2	0	0	0
0	1.54596	1	2	0	0	0
1	6.88345	1	3	0	0	0
0	4.31969	1	1	0	0	0
1	2.4864	1	1	0	0	0
0	4.0814	1	3	0	0	0
1	7.83709	1	2	0	0	0
0	3.40605	1	2	0	0	0
0	4.16512	1	2	0	0	0
0	6.79666	1	6	0	0	0
0	3.35599	1	2	0	0	0
1	6.50918	1	1	0	0	0
1	2.69024	1	3	0	0	0
1	3.53962	1	1	0	0	0
1	9.74239	1	2	0	0	0
1	8.48145	1	2	0	0	0
0	3.1113	1	1	0	0	0
1	9.24838	1	4	0	0	0
1	4.1444	1	3	0	0	0
1	9.93023	1	4	0	0	0
1	7.21141	1	1	0	0	0
0	5.31235	1	1	0	0	0
1	9.97993	1	1	0	0	0
1	5.50187	1	3	0	0	0
1	3.15594	1	2	0	0	0
0	2.30963	1	1	0	0	0
0	5.76257	1	3	0	0	0
0	6.19837	1	1	0	0	0
0	1.75936	1	1	0	0	0
0	3.51486	1	2	0	0	0
1	3.93929	1	2	0	0	0
1	9.31787	1	1	0	0	0
0	2.04101	1	1	0	0	0
1	7.04742	1	1	0	0	0
0	5.02344	1	3	0	0	0
1	3.71786	1	1	0	0	0
0	2.99221	1	1	0	0	0
1	3.53002	1	2	0	0	0
0	4.68862	1	3	0	0	0
1	3.92118	1	1	0	0	0
1	4.98848	1	1	0	0	0
0	3.22847	1	1	0	0	0
1	2.31667	1	5	0	0	0
0	1.93923	1	1	0	0	0
1	4.41562	1	2	0	0	0
1	5.85597	1	2	0	0	0
0	2.60137	1	3	0	0	0
1	3.17541	1	3	0	0	0
1	9.12035	1	3	0	0	0
1	8.4742	1	3	0	0	0
1	7.41467	1	4	0	0	0
1	2.57479	1	2	0	0	0
0	1.88667	1	1	0	0	0
1	6.37278	1	3	0	0	0
1	6.61995	1	2	0	0	0
1	6.72608	1	2	0	0	0
1	6.26197	1	1	0	0	0
1	2.86375	1	1	0	0	0
0	3.58688	1	2	0	0	0
1	7.26052	1	1	0	0	0
1	9.08118	1	2	0	0	0
0	2.6375	1	1	0	0	0
1	5.20243	1	3	0	0	0
1	3.93929	1	3	0	0	0
0	2.1905	1	1	0	0	0
1	1.10543	1	2	0	0	0
1	8.85857	1	2	0	0	0
1	4.10532	1	1	0	0	0
1	4.91385	1	1	0	0	0
1	3.61585	1	1	0	0	0
0	5.82691	1	2	0	0	0
1	4.40593	1	1	0	0	0
0	2.00154	1	4	0	0	0
1	1.21492	1	2	0	0	0
1	7.81771	1	1	0	0	0
1	2.51251	1	1	0	0	0
0	5.88629	1	3	0	0	0
1	5.31488	1	1	0	0	0
1	5.22433	1	4	0	0	0
1	2.38785	1	2	0	0	0
1	5.40913	1	2	0	0	0
1	3.54013	1	2	0	0	0
1	7.79413	1	5	0	0	0
1	9.92644	1	1	0	0	0
1	9.37978	1	1	0	0	0
0	3.00189	1	1	0	0	0
1	4.27067	1	1	0	0	0
1	6.65617	1	2	0	0	0
1	5.34478	1	1	0	0	0
0	6.43389	1	3	0	0	0
1	4.85961	1	3	0	0	0
1	2.65308	1	2	0	0	0
1	4.03667	1	1	0	0	0
1	5.2891	1	1	0	0	0
1	2.78368	1	1	0	0	0
1	5.45302	1	2	0	0	0
1	4.17162	1	1	0	0	0
1	9.50823	1	1	0	0	0
1	2.97536	1	1	0	0	0
0	2.8047	1	2	0	0	0
0	3.60035	1	2	0	0	0
1	3.22712	1	2	0	0	0
1	9.86158	1	2	0	0	0
1	2.582	1	4	0	0	0
1	6.65111	1	1	0	0	0
1	3.95508	1	3	0	0	0
1	4.40308	1	1	0	0	0
1	3.18004	1	1	0	0	0
1	9.19337	1	3	0	0	0
1	1.87479	1	3	0	0	0
1	2.6616	1	1	0	0	0
1	3.40611	1	2	0	0	0
1	4.78624	1	3	0	0	0
1	2.94874	1	1	0	0	0
1	2.66918	1	2	0	0	0
0	2.8426	1	2	0	0	0
0	1.91227	1	1	0	0	0
0	5.32574	1	1	0	0	0
1	6.22701	1	3	0	0	0
1	5.78648	1	3	0	0	0
1	7.19609	1	1	0	0	0
1	6.05106	1	3	0	0	0
1	6.25442	1	3	0	0	0
1	3.34779	1	1	0	0	0
1	7.10049	1	1	0	0	0
1	2.01802	1	2	0	0	0
1	3.807	1	2	0	0	0
1	8.38441	1	1	0	0	0
1	4.4312	1	3	0	0	0
1	3.51224	1	2	0	0	0
1	4.89237	1	2	0	0	0
1	6.70797	1	1	0	0	0
0	3.38547	1	1	0	0	0
1	4.17102	1	1	0	0	0
1	4.43078	1	4	0	0	0
1	3.98646	1	3	0	0	0
0	3.78896	1	3	0	0	0
1	5.28783	1	1	0	0	0
1	4.23494	1	1	0	0	0
1	6.12172	1	2	0	0	0
0	4.51889	1	2	0	0	0
1	5.45065	1	2	0	0	0
1	6.69744	1	1	0	0	0
1	1.63145	1	2	0	0	0
1	7.22178	1	3	0	0	0
0	3.80882	1	5	0	0	0
0	2.06094	1	3	0	0	0
1	1.25951	1	1	0	0	0
0	2.75215	1	1	0	0	0
1	9.03401	1	1	0	0	0
0	4.58839	1	1	0	0	0
1	9.3524	1	1	0	0	0
1	3.39706	1	1	0	0	0
1	9.22227	1	4	0	0	0
1	2.12378	1	2	0	0	0
0	1.31727	1	2	0	0	0
1	5.68877	1	1	0	0	0
1	2.31237	1	1	0	0	0
0	5.40895	1	1	0	0	0
1	3.05917	1	1	0	0	0
1	9.3524	1	2	0	0	0
1	9.4817	1	2	0	0	0
1	3.55478	1	2	0	0	0
1	2.93914	1	3	0	0	0
1	6.16973	1	2	0	0	0
0	7.20451	1	1	0	0	0
1	4.1165	1	2	0	0	0
1	1.073	1	3	0	0	0
1	3.44495	1	1	0	0	0
1	9.8102	1	1	0	0	0
1	5.64287	1	1	0	0	0
1	2.62917	1	4	0	0	0
1	6.8878	1	2	0	0	0
1	2.28384	1	3	0	0	0
1	7.10638	1	4	0	0	0
1	2.60474	1	2	0	0	0
0	2.0243	1	4	0	0	0
1	5.91166	1	1	0	0	0
0	6.30822	1	2	0	0	0
1	3.92759	1	1	0	0	0
1	9.65943	1	1	0	0	0
1	3.60911	1	2	0	0	0
0	2.23901	1	2	0	0	0
1	1.83872	1	3	0	0	0
0	5.69635	1	2	0	0	0
0	4.17508	1	2	0	0	0
0	5.17429	1	2	0	0	0
1	2.54789	1	2	0	0	0
1	1.62899	1	2	0	0	0
1	2.88503	1	1	0	0	0
0	2.28584	1	1	0	0	0
1	3.41884	1	1	0	0	0
1	1.0789	1	1	0	0	0
0	5.88798	1	1	0	0	0
1	5.09167	1	1	0	0	0
1	3.56034	1	4	0	0	0
0	3.95413	1	1	0	0	0
1	6.18901	1	1	0	0	0
1	7.79066	1	1	0	0	0
1	2.77985	1	2	0	0	0
1	5.42892	1	3	0	0	0
1	8.28634	1	2	0	0	0
0	2.39829	1	3	0	0	0
0	2.60348	1	4	0	0	0
1	2.69955	1	1	0	0	0
1	6.72987	1	2	0	0	0
1	5.31109	1	1	0	0	0
1	5.41048	1	3	0	0	0
1	9.84726	1	1	0	0	0
1	6.57025	1	1	0	0	0
0	3.32884	1	1	0	0	0
1	9.91928	1	2	0	0	0
1	2.65645	1	2	0	0	0
1	5.15306	1	1	0	0	0
1	2.49988	1	3	0	0	0
1	2.08293	1	1	0	0	0
1	9.23027	1	2	0	0	0
1	8.77963	1	1	0	0	0
1	3.12773	1	1	0	0	0
1	8.53663	1	3	0	0	0
1	5.33627	1	1	0	0	0
0	2.37975	1	1	0	0	0
1	4.42835	1	1	0	0	0
1	3.43266	1	3	0	0	0
0	1.06879	1	1	0	0	0
1	8.87481	1	1	0	0	0
1	5.40416	1	2	0	0	0
1	1.3636	1	2	0	0	0
1	3.3923	1	3	0	0	0
1	7.49048	1	3	0	0	0
1	4.08291	1	1	0	0	0
1	1.85836	1	2	0	0	0
1	5.62485	1	1	0	0	0
1	4.82339	1	1	0	0	0
1	4.88867	1	2	0	0	0
0	3.04855	1	2	0	0	0
1	4.77866	1	1	0	0	0
1	8.02576	1	2	0	0	0
0	1.85626	1	2	0	0	0
1	4.12292	1	1	0	0	0
1	6.91139	1	4	0	0	0
1	4.43541	1	2	0	0	0
1	5.26888	1	1	0	0	0
0	1.24231	1	2	0	0	0
1	2.09346	1	2	0	0	0
1	2.92482	1	2	0	0	0
1	8.39323	1	4	0	0	0
1	1.05868	1	2	0	0	0
1	3.05415	1	3	0	0	0
1	5.90525	1	1	0	0	0
1	3.8063	1	2	0	0	0
1	4.46628	1	1	0	0	0
0	3.29324	1	3	0	0	0
1	3.42927	1	2	0	0	0
1	2.99894	1	1	0	0	0
1	1.9961	1	1	0	0	0
1	9.79546	1	2	0	0	0
1	4.72189	1	1	0	0	0
1	6.33567	1	2	0	0	0
0	2.91294	1	3	0	0	0
1	4.37729	1	1	0	0	0
1	4.34496	1	3	0	0	0
0	6.95519	1	1	0	0	0
1	4.23714	1	3	0	0	0
0	6.01938	1	2	0	0	0
1	6.38536	1	1	0	0	0
1	3.91875	1	2	0	0	0
1	9.20819	1	1	0	0	0
0	5.99294	1	2	0	0	0
1	8.73583	1	2	0	0	0
1	6.29608	1	4	0	0	0
1	7.89647	1	2	0	0	0
0	2.08916	1	1	0	0	0
1	4.77023	1	3	0	0	0
1	9.96052	1	1	0	0	0
1	6.32565	1	2	0	0	0
0	2.27519	1	1	0	0	0
1	9.37473	1	2	0	0	0
1	6.43295	1	3	0	0	0
1	4.04973	1	1	0	0	0
1	4.9568	1	2	0	0	0
1	1.71526	1	2	0	0	0
1	8.6506	1	2	0	0	0
0	1.95389	1	1	0	0	0
0	3.63932	1	3	0	0	0
0	1.70473	1	2	0	0	0
1	5.29298	1	1	0	0	0
0	1.57965	1	1	0	0	0
1	6.23501	1	1	0	0	0
1	5.32499	1	3	0	0	0
1	4.41234	1	2	0	0	0
1	2.79038	1	4	0	0	0
0	6.13992	1	3	0	0	0
1	9.95964	1	2	0	0	0
1	4.70201	1	2	0	0	0
0	3.08122	1	1	0	0	0
0	3.86442	1	2	0	0	0
0	1.91807	1	2	0	0	0
1	4.77023	1	3	0	0	0
1	4.65577	1	4	0	0	0
0	1.97057	1	2	0	0	0
0	2.35785	1	2	0	0	0
1	8.32015	1	3	0	0	0
1	3.28541	1	1	0	0	0
1	4.86459	1	2	0	0	0
1	7.3675	1	1	0	0	0
0	2.00207	1	4	0	0	0
1	6.35387	1	3	0	0	0
0	3.16041	1	2	0	0	0
0	4.02792	1	1	0	0	0
1	4.71464	1	1	0	0	0
1	7.02818	1	1	0	0	0
0	2.60215	1	1	0	0	0
1	5.54642	1	3	0	0	0
1	4.30437	1	3	0	0	0
0	2.44302	1	5	0	0	0
0	6.69618	1	4	0	0	0
0	7.63156	1	1	0	0	0
1	2.18654	1	3	0	0	0
1	1.17113	1	1	0	0	0
1	2.55842	1	2	0	0	0
1	4.85582	1	3	0	0	0
1	8.71309	1	2	0	0	0
1	1.63187	1	4	0	0	0
1	8.62633	1	2	0	0	0
0	1.76033	1	2	0	0	0
1	3.28096	1	1	0	0	0
1	4.51889	1	1	0	0	0
1	1.83992	1	1	0	0	0
0	3.97266	1	2	0	0	0
1	7.33379	1	2	0	0	0
1	5.82406	1	1	0	0	0
1	9.72934	1	2	0	0	0
1	6.72608	1	1	0	0	0
1	4.70252	1	4	0	0	0
1	4.41067	1	1	0	0	0
1	1.78897	1	3	0	0	0
0	2.54232	1	4	0	0	0
1	5.52157	1	2	0	0	0
0	7.90194	1	1	0	0	0
1	2.9441	1	1	0	0	0
1	9.29302	1	1	0	0	0
1	1.21282	1	2	0	0	0
1	2.1698	1	6	0	0	0
0	3.78121	1	2	0	0	0
0	3.10129	1	3	0	0	0
1	4.81108	1	2	0	0	0
0	2.29258	1	2	0	0	0
1	2.57323	1	3	0	0	0
1	5.53978	1	3	0	0	0
1	6.11372	1	1	0	0	0
1	6.04507	1	3	0	0	0
1	4.1844	1	1	0	0	0
1	6.42032	1	1	0	0	0
1	7.39951	1	3	0	0	0
1	9.46381	1	2	0	0	0
1	3.96667	1	1	0	0	0
0	3.61023	1	1	0	0	0
1	9.40084	1	1	0	0	0
0	5.08577	1	3	0	0	0
0	3.54013	1	1	0	0	0
1	8.46882	1	2	0	0	0
0	4.40935	1	1	0	0	0
1	6.53463	1	2	0	0	0
0	3.08393	1	1	0	0	0
1	3.35019	1	3	0	0	0
1	9.9854	1	2	0	0	0
1	8.73162	1	4	0	0	0
1	3.11308	1	2	0	0	0
1	9.23111	1	2	0	0	0
1	2.44892	1	1	0	0	0
0	1.40319	1	2	0	0	0
1	4.52226	1	1	0	0	0
1	5.19897	1	1	0	0	0
1	3.93298	1	2	0	0	0
1	7.1068	1	4	0	0	0
0	2.47671	1	1	0	0	0
0	1.85866	1	3	0	0	0
0	6.01348	1	2	0	0	0
0	4.43593	1	1	0	0	0
1	9.87801	1	3	0	0	0
1	8.45745	1	2	0	0	0
1	4.21768	1	3	0	0	0
1	3.52876	1	4	0	0	0
1	3.59186	1	4	0	0	0
1	7.85435	1	2	0	0	0
0	7.1287	1	2	0	0	0
1	1.23472	1	2	0	0	0
0	2.1019	1	5	0	0	0
1	3.9272	1	1	0	0	0
1	7.19779	1	2	0	0	0
1	6.94676	1	1	0	0	0
0	1.74896	1	1	0	0	0
1	7.40498	1	1	0	0	0
1	4.36298	1	3	0	0	0
0	1.27431	1	2	0	0	0
1	6.14919	1	2	0	0	0
0	4.23883	1	1	0	0	0
0	6.34241	1	2	0	0	0
0	1.17576	1	2	0	0	0
1	8.17626	1	3	0	0	0
1	4.93921	1	2	0	0	0
1	8.48778	1	1	0	0	0
1	6.2837	1	1	0	0	0
0	1.51648	1	2	0	0	0
1	6.81326	1	1	0	0	0
0	3.76493	1	3	0	0	0
1	4.37021	1	3	0	0	0
1	3.85364	1	3	0	0	0
1	4.79601	1	4	0	0	0
1	3.00391	1	1	0	0	0
1	5.50052	1	2	0	0	0
1	6.28494	1	3	0	0	0
1	8.85923	1	1	0	0	0
1	2.5069	1	2	0	0	0
0	1.75185	1	2	0	0	0
1	8.54884	1	1	0	0	0
1	1.63777	1	2	0	0	0
1	7.6244	1	1	0	0	0
1	7.64167	1	3	0	0	0
1	2.60924	1	3	0	0	0
1	9.96392	1	3	0	0	0
1	3.66175	1	1	0	0	0
0	4.34959	1	1	0	0	0
1	7.031	1	1	0	0	0
0	3.23894	1	1	0	0	0
1	9.24796	1	1	0	0	0
1	1.96281	1	2	0	0	0
0	3.15309	1	1	0	0	0
1	5.91325	1	4	0	0	0
0	6.01147	1	2	0	0	0
0	6.71723	1	1	0	0	0
1	9.2985	1	1	0	0	0
1	3.28591	1	3	0	0	0
0	7.42309	1	2	0	0	0
1	4.98334	1	1	0	0	0
0	2.2054	1	1	0	0	0
1	9.18689	1	1	0	0	0
1	5.18423	1	1	0	0	0
0	3.64121	1	3	0	0	0
1	6.29776	1	3	0	0	0
0	4.59597	1	1	0	0	0
1	5.20032	1	1	0	0	0
1	7.95712	1	1	0	0	0
0	2.54323	1	2	0	0	0
1	5.38725	1	1	0	0	0
1	2.22991	1	2	0	0	0
0	1.15526	1	2	0	0	0
0	5.53767	1	3	0	0	0
1	1.23262	1	1	0	0	0
0	4.27378	1	2	0	0	0
1	8.25066	1	1	0	0	0
1	5.17632	1	2	0	0	0
1	4.20092	1	4	0	0	0
1	4.03344	1	3	0	0	0
1	5.98536	1	6	0	0	0
1	5.01029	1	3	0	0	0
1	1.88069	1	1	0	0	0
1	1.67652	1	1	0	0	0
1	6.34493	1	2	0	0	0
1	8.44734	1	4	0	0	0
1	8.79816	1	2	0	0	0
1	2.02977	1	1	0	0	0
1	6.66679	1	2	0	0	0
0	4.54155	1	3	0	0	0
0	1.77032	1	1	0	0	0
1	3.3084	1	2	0	0	0
1	4.84361	1	1	0	0	0
0	2.17011	1	3	0	0	0
0	2.26403	1	1	0	0	0
0	1.8315	1	1	0	0	0
0	3.71777	1	3	0	0	0
0	2.92777	1	4	0	0	0
1	2.19913	1	3	0	0	0
1	5.20496	1	1	0	0	0
1	2.56633	1	2	0	0	0
1	2.43793	1	2	0	0	0
1	6.08314	1	3	0	0	0
1	9.90412	1	4	0	0	0
1	9.92013	1	2	0	0	0
0	2.83123	1	3	0	0	0
1	8.23213	1	2	0	0	0
0	4.40729	1	2	0	0	0
0	2.42313	1	1	0	0	0
0	2.73867	1	3	0	0	0
1	3.16193	1	1	0	0	0
0	1.56744	1	1	0	0	0
1	1.16776	1	2	0	0	0
0	2.00451	1	2	0	0	0
1	5.4686	1	4	0	0	0
0	3.05655	1	3	0	0	0
0	4.28127	1	1	0	0	0
0	3.43989	1	1	0	0	0
1	3.58215	1	3	0	0	0
1	9.89233	1	2	0	0	0
1	3.96372	1	2	0	0	0
1	9.19363	1	5	0	0	0
1	8.64613	1	1	0	0	0
1	5.36361	1	1	0	0	0
0	2.66244	1	1	0	0	0
0	2.51377	1	2	0	0	0
0	1.06567	1	2	0	0	0
1	3.75854	1	4	0	0	0
1	9.61436	1	3	0	0	0
0	3.73133	1	2	0	0	0
0	3.30008	1	3	0	0	0
1	4.0046	1	3	0	0	0
1	6.29364	1	3	0	0	0
0	2.36721	1	1	0	0	0
1	3.66083	1	1	0	0	0
0	2.01439	1	1	0	0	0
1	9.35619	1	1	0	0	0
1	3.42838	1	1	0	0	0
1	2.65241	1	1	0	0	0
1	6.7046	1	3	0	0	0
0	2.67255	1	1	0	0	0
1	4.26539	1	1	0	0	0
1	5.03261	1	1	0	0	0
0	3.60078	1	5	0	0	0
0	2.63507	1	2	0	0	0
1	5.11357	1	6	0	0	0
1	2.39786	1	1	0	0	0
1	3.35347	1	3	0	0	0
1	6.14446	1	4	0	0	0
1	3.58688	1	1	0	0	0
1	3.54846	1	1	0	0	0
0	1.83857	1	3	0	0	0
0	3.31944	1	1	0	0	0
1	3.5771	1	1	0	0	0
0	2.18181	1	4	0	0	0
1	4.84688	1	2	0	0	0
1	3.47922	1	4	0	0	0
0	2.37596	1	1	0	0	0
1	4.65788	1	1	0	0	0
1	5.19443	1	3	0	0	0
1	8.63602	1	4	0	0	0
0	2.65489	1	2	0	0	0
1	4.51543	1	1	0	0	0
1	2.94663	1	5	0	0	0
1	4.68188	1	2	0	0	0
1	1.84448	1	1	0	0	0
0	2.25055	1	1	0	0	0
0	6.47928	1	3	0	0	0
0	3.59993	1	1	0	0	0
1	4.1413	1	2	0	0	0
1	5.46818	1	2	0	0	0
1	4.45142	1	2	0	0	0
1	2.31237	1	1	0	0	0
1	8.41828	1	1	0	0	0
1	8.4017	1	1	0	0	0
1	6.31175	1	1	0	0	0
1	9.87085	1	1	0	0	0
1	2.06764	1	1	0	0	0
1	3.84294	1	2	0	0	0
0	5.09883	1	2	0	0	0
0	3.58213	1	1	0	0	0
1	2.95936	1	4	0	0	0
0	4.83762	1	1	0	0	0
1	5.70436	1	2	0	0	0
1	3.73166	1	2	0	0	0
1	9.25638	1	2	0	0	0
1	6.44231	1	1	0	0	0
1	2.87639	1	1	0	0	0
1	3.77925	1	2	0	0	0
1	2.19959	1	3	0	0	0
1	3.28103	1	1	0	0	0
1	2.57349	1	4	0	0	0
1	4.96102	1	5	0	0	0
1	2.94625	1	2	0	0	0
1	2.24718	1	3	0	0	0
1	4.09007	1	1	0	0	0
1	8.8108	1	4	0	0	0
1	2.25706	1	3	0	0	0
1	1.66126	1	2	0	0	0
1	9.43592	1	1	0	0	0
1	2.10736	1	3	0	0	0
0	5.64254	1	1	0	0	0
1	4.16807	1	3	0	0	0
1	8.80194	1	3	0	0	0
1	9.28081	1	1	0	0	0
0	6.12088	1	2	0	0	0
1	6.79094	1	1	0	0	0
1	1.93735	1	1	0	0	0
0	1.91952	1	1	0	0	0
1	6.17404	1	2	0	0	0
1	5.86154	1	2	0	0	0
1	8.33026	1	1	0	0	0
1	5.67483	1	2	0	0	0
1	1.31684	1	1	0	0	0
0	3.9002	1	2	0	0	0
1	6.05434	1	3	0	0	0
1	6.05948	1	1	0	0	0
1	5.79289	1	2	0	0	0
1	8.32984	1	2	0	0	0
0	2.40818	1	2	0	0	0
1	5.33901	1	2	0	0	0
1	5.83997	1	2	0	0	0
0	3.20278	1	2	0	0	0
1	5.63201	1	3	0	0	0
1	3.02412	1	1	0	0	0
0	1.94204	1	2	0	0	0
0	3.3384	1	3	0	0	0
1	6.25102	1	2	0	0	0
1	2.10979	1	2	0	0	0
1	3.39517	1	2	0	0	0
0	3.90547	1	2	0	0	0
1	5.29247	1	2	0	0	0
0	1.60197	1	2	0	0	0
1	1.88836	1	2	0	0	0
1	6.31756	1	1	0	0	0
0	3.72829	1	1	0	0	0
0	2.54106	1	1	0	0	0
1	6.93876	1	1	0	0	0
1	1.84741	1	2	0	0	0
0	3.33156	1	1	0	0	0
1	4.40457	1	1	0	0	0
1	2.64686	1	2	0	0	0
1	2.2214	1	1	0	0	0
1	9.36251	1	1	0	0	0
1	4.5409	1	1	0	0	0
1	5.80216	1	3	0	0	0
1	6.48602	1	1	0	0	0
1	1.59271	1	1	0	0	0
1	3.79357	1	2	0	0	0
1	3.12935	1	1	0	0	0
1	5.9997	1	1	0	0	0
1	2.53483	1	1	0	0	0
1	9.19573	1	1	0	0	0
1	4.17121	1	1	0	0	0
1	6.26913	1	2	0	0	0
0	5.397	1	3	0	0	0
1	4.27748	1	3	0	0	0
1	3.86016	1	1	0	0	0
1	8.69751	1	1	0	0	0
1	6.6499	1	3	0	0	0
0	3.40452	1	3	0	0	0
1	7.44331	1	3	0	0	0
1	6.71007	1	2	0	0	0
1	7.6741	1	1	0	0	0
1	1.66463	1	2	0	0	0
1	9.92181	1	1	0	0	0
0	2.02944	1	1	0	0	0
1	4.01426	1	5	0	0	0
1	3.13371	1	1	0	0	0
1	2.12563	1	2	0	0	0
1	3.49422	1	2	0	0	0
1	9.83715	1	1	0	0	0
0	3.29349	1	1	0	0	0
1	1.94903	1	3	0	0	0
0	2.73109	1	1	0	0	0
1	7.37676	1	1	0	0	0
1	6.64774	1	3	0	0	0
0	2.60928	1	2	0	0	0
1	3.72282	1	3	0	0	0
1	4.77487	1	2	0	0	0
1	2.69066	1	1	0	0	0
1	8.29621	1	1	0	0	0
0	5.9162	1	1	0	0	0
1	5.57979	1	1	0	0	0
1	3.97055	1	1	0	0	0
1	3.84664	1	3	0	0	0
1	6.2789	1	1	0	0	0
0	4.35633	1	2	0	0	0
0	2.58832	1	1	0	0	0
1	5.35489	1	1	0	0	0
1	5.38386	1	2	0	0	0
0	2.54662	1	1	0	0	0
1	2.58453	1	1	0	0	0
0	5.27688	1	2	0	0	0
1	3.35661	1	2	0	0	0
1	6.12013	1	2	0	0	0
1	5.7512	1	1	0	0	0
0	9.02938	1	1	0	0	0
1	9.83673	1	1	0	0	0
1	1.6862	1	1	0	0	0
0	2.06229	1	1	0	0	0
0	5.95831	1	2	0	0	0
1	2.91914	1	1	0	0	0
0	2.31962	1	1	0	0	0
1	8.3728	1	1	0	0	0
0	8.15337	1	2	0	0	0
1	4.82213	1	1	0	0	0
1	1.37244	1	2	0	0	0
1	6.68228	1	2	0	0	0
0	2.07282	1	3	0	0	0
1	2.77363	1	3	0	0	0
1	6.50708	1	1	0	0	0
1	4.35008	1	2	0	0	0
0	2.97771	1	3	0	0	0
1	9.68596	1	2	0	0	0
1	8.90724	1	3	0	0	0
1	3.84748	1	2	0	0	0
1	3.8866	1	2	0	0	0
0	2.58191	1	2	0	0	0
1	1.84624	1	1	0	0	0
1	4.07542	1	1	0	0	0
1	2.1915	1	3	0	0	0
1	7.80628	1	4	0	0	0
1	1.37413	1	2	0	0	0
1	5.0583	1	1	0	0	0
1	2.18359	1	1	0	0	0
1	8.07167	1	1	0	0	0
1	1.83941	1	2	0	0	0
1	3.96875	1	2	0	0	0
1	9.54487	1	3	0	0	0
1	4.41225	1	1	0	0	0
1	4.6823	1	2	0	0	0
0	4.37687	1	3	0	0	0
1	5.78699	1	1	0	0	0
1	9.28241	1	1	0	0	0
1	3.43442	1	2	0	0	0
1	3.98613	1	2	0	0	0
0	1.39561	1	5	0	0	0
1	2.93442	1	2	0	0	0
1	7.47279	1	2	0	0	0
1	5.58863	1	2	0	0	0
1	6.49065	1	1	0	0	0
1	6.82168	1	2	0	0	0
0	0	1	3	0	0	0
1	4.97997	1	4	0	0	0
0	5.22601	1	2	0	0	0
1	6.75387	1	1	0	0	0
1	9.07065	1	3	0	0	0
1	2.8763	1	2	0	0	0
1	6.42378	1	2	0	0	0
0	3.10669	1	1	0	0	0
1	3.30251	1	2	0	0	0
0	4.23841	1	2	0	0	0
1	6.29145	1	1	0	0	0
0	2.69529	1	1	0	0	0
1	9.19784	1	2	0	0	0
1	3.28996	1	2	0	0	0
1	8.03671	1	2	0	0	0
0	2.97625	1	1	0	0	0
1	8.37448	1	1	0	0	0
1	8.73962	1	2	0	0	0
1	3.20531	1	2	0	0	0
0	3.79858	1	2	0	0	0
0	3.58683	1	1	0	0	0
1	2.6295	1	2	0	0	0
1	5.97188	1	2	0	0	0
1	8.87608	1	1	0	0	0
1	4.98933	1	2	0	0	0
1	1.41372	1	1	0	0	0
1	6.00127	1	1	0	0	0
1	9.19826	1	2	0	0	0
1	5.20276	1	1	0	0	0
0	4.79517	1	4	0	0	0
1	6.11919	1	2	0	0	0
1	8.33573	1	3	0	0	0
1	1.76833	1	1	0	0	0
1	8.97922	1	2	0	0	0
0	4.38685	1	2	0	0	0
1	6.06833	1	1	0	0	0
1	5.18937	1	1	0	0	0
0	3.38767	1	5	0	0	0
1	2.16749	1	1	0	0	0
0	2.89188	1	1	0	0	0
0	3.19469	1	2	0	0	0
1	5.88377	1	1	0	0	0
0	4.35842	1	1	0	0	0
0	2.95126	1	2	0	0	0
1	6.51466	1	3	0	0	0
1	7.34054	1	2	0	0	0
1	7.98491	1	2	0	0	0
0	4.96195	1	2	0	0	0
0	3.17616	1	4	0	0	0
1	5.22586	1	2	0	0	0
0	2.26728	1	1	0	0	0
1	9.90622	1	2	0	0	0
1	4.10069	1	4	0	0	0
1	6.23552	1	1	0	0	0
1	9.8102	1	5	0	0	0
0	3.28575	1	2	0	0	0
1	7.29674	1	1	0	0	0
1	9.5933	1	1	0	0	0
1	1.98564	1	1	0	0	0
1	2.57475	1	2	0	0	0
1	8.14874	1	1	0	0	0
0	2.56473	1	2	0	0	0
1	2.20203	1	2	0	0	0
1	5.03252	1	3	0	0	0
1	2.96179	1	3	0	0	0
0	5.96809	1	1	0	0	0
1	2.45078	1	2	0	0	0
1	3.93003	1	2	0	0	0
1	4.77276	1	2	0	0	0
1	7.44162	1	1	0	0	0
1	5.68381	1	2	0	0	0
0	4.81184	1	1	0	0	0
1	1.69243	1	1	0	0	0
1	7.63428	1	1	0	0	0
0	1.84498	1	1	0	0	0
0	4.44561	1	4	0	0	0
0	2.43333	1	3	0	0	0
1	5.22424	1	2	0	0	0
1	7.33423	1	5	0	0	0
1	1.72495	1	2	0	0	0
1	3.32463	1	1	0	0	0
1	1.5767	1	1	0	0	0
1	6.79913	1	4	0	0	0
0	4.65863	1	1	0	0	0
0	4.16293	1	2	0	0	0
0	2.96146	1	1	0	0	0
1	6.17572	1	3	0	0	0
1	1.80497	1	2	0	0	0
0	4.6743	1	1	0	0	0
1	4.72138	1	3	0	0	0
1	2.08242	1	2	0	0	0
1	6.01526	1	2	0	0	0
1	8.79401	1	2	0	0	0
1	5.23898	1	1	0	0	0
0	5.73087	1	3	0	0	0
1	1.77172	1	3	0	0	0
0	2.93956	1	1	0	0	0
1	9.29807	1	2	0	0	0
1	5.42648	1	3	0	0	0
1	3.1653	1	3	0	0	0
1	5.6716	1	3	0	0	0
1	3.458	1	2	0	0	0
1	4.12502	1	1	0	0	0
1	4.63261	1	1	0	0	0
0	3.44621	1	1	0	0	0
0	2.95126	1	1	0	0	0
1	4.34234	1	2	0	0	0
1	5.87881	1	4	0	0	0
0	4.07364	1	1	0	0	0
1	3.95524	1	3	0	0	0
0	6.02528	1	2	0	0	0
1	7.88468	1	1	0	0	0
1	5.10589	1	2	0	0	0
1	5.99715	1	1	0	0	0
0	2.93493	1	1	0	0	0
1	5.37333	1	1	0	0	0
0	4.79267	1	3	0	0	0
1	3.52024	1	2	0	0	0
1	2.21446	1	2	0	0	0
0	3.84832	1	1	0	0	0
1	7.97017	1	1	0	0	0
0	2.85154	1	1	0	0	0
1	4.63252	1	1	0	0	0
1	4.91899	1	3	0	0	0
1	6.59451	1	1	0	0	0
1	5.55737	1	3	0	0	0
1	4.76359	1	1	0	0	0
1	5.35522	1	2	0	0	0
0	5.11301	1	3	0	0	0
0	9.52718	1	2	0	0	0
1	3.08697	1	1	0	0	0
1	3.16783	1	3	0	0	0
1	4.3837	1	2	0	0	0
1	7.03352	1	3	0	0	0
1	2.33689	1	4	0	0	0
1	2.71562	1	1	0	0	0
0	7.4909	1	4	0	0	0
0	4.09521	1	3	0	0	0
1	3.20952	1	2	0	0	0
1	2.33932	1	2	0	0	0
0	2.51537	1	3	0	0	0
1	1.03302	1	1	0	0	0
1	6.36262	1	1	0	0	0
1	2.95842	1	1	0	0	0
1	1.91658	1	3	0	0	0
1	8.54463	1	2	0	0	0
1	4.42708	1	1	0	0	0
1	2.25004	1	2	0	0	0
1	4.27832	1	1	0	0	0
1	1.92219	1	1	0	0	0
1	7.05753	1	1	0	0	0
0	1.24146	1	1	0	0	0
0	2.31062	1	4	0	0	0
0	2.87176	1	2	0	0	0
1	5.39911	1	1	0	0	0
1	7.65388	1	1	0	0	0
1	4.78918	1	2	0	0	0
1	9.08876	1	2	0	0	0
1	6.33786	1	1	0	0	0
1	2.13445	1	2	0	0	0
1	6.35616	1	3	0	0	0
1	3.79703	1	2	0	0	0
1	6.31419	1	3	0	0	0
1	8.30712	1	3	0	0	0
0	1.8655	1	1	0	0	0
0	1.26254	1	1	0	0	0
1	4.51333	1	1	0	0	0
1	5.21085	1	2	0	0	0
1	5.53463	1	1	0	0	0
1	2.9601	1	1	0	0	0
0	3.69596	1	1	0	0	0
1	9.73271	1	3	0	0	0
1	2.57189	1	1	0	0	0
1	4.95428	1	1	0	0	0
1	4.2838	1	1	0	0	0
1	1.70717	1	1	0	0	0
1	5.85691	1	3	0	0	0
1	4.84815	1	3	0	0	0
1	2.49019	1	2	0	0	0
1	9.37809	1	2	0	0	0
1	3.8917	1	3	0	0	0
1	2.42755	1	1	0	0	0
1	3.56722	1	2	0	0	0
1	3.79905	1	3	0	0	0
1	4.03447	1	1	0	0	0
1	8.0026	1	3	0	0	0
1	1.04731	1	2	0	0	0
1	2.12327	1	3	0	0	0
1	7.91711	1	4	0	0	0
1	5.92597	1	1	0	0	0
1	3.97341	1	1	0	0	0
1	6.6907	1	2	0	0	0
0	3.73342	1	1	0	0	0
0	2.73481	1	1	0	0	0
0	3.22923	1	4	0	0	0
1	4.14575	1	3	0	0	0
1	5.73898	1	3	0	0	0
1	3.32702	1	2	0	0	0
1	9.2269	1	1	0	0	0
0	1.47352	1	2	0	0	0
0	4.76897	1	3	0	0	0
1	7.60377	1	2	0	0	0
1	2.8608	1	2	0	0	0
1	9.52592	1	4	0	0	0
1	3.5996	1	2	0	0	0
0	2.69444	1	2	0	0	0
1	4.22263	1	2	0	0	0
1	4.42459	1	1	0	0	0
1	9.19868	1	1	0	0	0
1	4.3655	1	2	0	0	0
0	7.32941	1	1	0	0	0
1	6.37156	1	5	0	0	0
1	5.90656	1	3	0	0	0
1	3.3042	1	1	0	0	0
0	2.41733	1	1	0	0	0
1	3.55655	1	6	0	0	0
1	4.23293	1	1	0	0	0
1	4.13504	1	1	0	0	0
1	5.4504	1	1	0	0	0
0	2.59366	1	1	0	0	0
1	4.29189	1	3	0	0	0
1	6.17816	1	1	0	0	0
1	6.64774	1	2	0	0	0
1	7.24789	1	2	0	0	0
1	2.84367	1	1	0	0	0
1	4.05429	1	2	0	0	0
0	2.51326	1	4	0	0	0
1	6.3943	1	4	0	0	0
0	3.89128	1	2	0	0	0
1	2.19445	1	1	0	0	0
1	7.25337	1	1	0	0	0
0	4.81066	1	1	0	0	0
0	2.00071	1	1	0	0	0
1	4.81876	1	3	0	0	0
1	9.07157	1	1	0	0	0
1	6.00389	1	1	0	0	0
1	6.71302	1	2	0	0	0
1	9.72821	1	1	0	0	0
0	4.64735	1	1	0	0	0
1	5.35185	1	1	0	0	0
1	6.35462	1	1	0	0	0
1	9.50136	1	4	0	0	0
1	3.11295	1	1	0	0	0
1	1.94847	1	2	0	0	0
1	1.16566	1	2	0	0	0
1	8.54126	1	3	0	0	0
1	8.82764	1	1	0	0	0
1	3.42296	1	1	0	0	0
1	8.21107	1	1	0	0	0
1	8.29193	1	1	0	0	0
1	3.59656	1	2	0	0	0
1	7.30812	1	1	0	0	0
0	1.9768	1	2	0	0	0
1	1.1585	1	2	0	0	0
1	6.6688	1	2	0	0	0
1	4.19478	1	2	0	0	0
0	4.06805	1	2	0	0	0
1	7.85857	1	3	0	0	0
1	7.24073	1	3	0	0	0
0	3.86328	1	1	0	0	0
1	1.48489	1	2	0	0	0
1	5.4766	1	1	0	0	0
1	2.70994	1	1	0	0	0
1	5.70436	1	2	0	0	0
1	5.37679	1	2	0	0	0
1	4.96902	1	3	0	0	0
1	6.05822	1	3	0	0	0
0	1.34465	1	4	0	0	0
1	4.55174	1	1	0	0	0
0	4.14048	1	1	0	0	0
1	6.9594	1	4	0	0	0
0	2.37572	1	1	0	0	0
1	5.56252	1	1	0	0	0
0	5.03303	1	1	0	0	0
1	5.18264	1	2	0	0	0
1	6.03379	1	2	0	0	0
1	5.93725	1	2	0	0	0
1	4.39844	1	1	0	0	0
1	5.5401	1	1	0	0	0
1	6.8638	1	1	0	0	0
0	4.41234	1	4	0	0	0
0	1.13112	1	1	0	0	0
1	9.26986	1	1	0	0	0
0	1.69748	1	2	0	0	0
1	4.91764	1	2	0	0	0
1	4.06784	1	2	0	0	0
0	2.76234	1	2	0	0	0
0	3.01991	1	1	0	0	0
1	5.57843	1	2	0	0	0
1	8.07167	1	1	0	0	0
1	1.67694	1	1	0	0	0
1	5.77722	1	1	0	0	0
1	3.23053	1	4	0	0	0
0	3.32146	1	3	0	0	0
0	5.31731	1	1	0	0	0
1	2.04629	1	2	0	0	0
1	3.116	1	2	0	0	0
0	4.03153	1	2	0	0	0
1	6.86927	1	2	0	0	0
1	1.84245	1	5	0	0	0
0	2.77648	1	2	0	0	0
1	5.58442	1	1	0	0	0
1	4.17854	1	3	0	0	0
1	3.79535	1	4	0	0	0
0	6.20562	1	2	0	0	0
1	2.42598	1	3	0	0	0
0	3.58182	1	1	0	0	0
1	3.53625	1	1	0	0	0
0	2.17044	1	4	0	0	0
1	6.84817	1	1	0	0	0
1	2.12201	1	3	0	0	0
0	3.31935	1	2	0	0	0
1	4.0561	1	5	0	0	0
1	4.92859	1	2	0	0	0
1	8.44734	1	2	0	0	0
0	2.31499	1	1	0	0	0
1	6.12518	1	2	0	0	0
1	3.63421	1	2	0	0	0
0	5.87661	1	1	0	0	0
1	4.43172	1	1	0	0	0
1	4.09774	1	1	0	0	0
0	9.70491	1	3	0	0	0
0	2.02576	1	2	0	0	0
1	7.06721	1	2	0	0	0
1	4.84941	1	4	0	0	0
1	3.14121	1	2	0	0	0
0	3.63152	1	1	0	0	0
1	9.94888	1	1	0	0	0
0	5.69046	1	1	0	0	0
0	1.71475	1	1	0	0	0
1	8.43301	1	1	0	0	0
1	1.91506	1	1	0	0	0
1	3.74009	1	1	0	0	0
1	5.38765	1	2	0	0	0
1	5.44123	1	2	0	0	0
1	8.85923	1	1	0	0	0
1	5.31572	1	1	0	0	0
1	4.48268	1	1	0	0	0
1	8.37195	1	2	0	0	0
1	3.14088	1	1	0	0	0
1	4.91731	1	3	0	0	0
1	8.36479	1	4	0	0	0
1	9.11556	1	1	0	0	0
1	5.40365	1	1	0	0	0
0	3.09244	1	3	0	0	0
1	5.69392	1	1	0	0	0
1	6.74503	1	2	0	0	0
1	5.84174	1	3	0	0	0
1	6.78925	1	2	0	0	0
1	2.8346	1	2	0	0	0
1	8.12602	1	2	0	0	0
1	7.35655	1	1	0	0	0
1	2.55547	1	1	0	0	0
1	2.86787	1	1	0	0	0
1	3.39146	1	1	0	0	0
1	5.89355	1	2	0	0	0
1	4.49868	1	2	0	0	0
1	1.49416	1	1	0	0	0
1	7.2994	1	2	0	0	0
0	1.69538	1	1	0	0	0
1	4.35274	1	1	0	0	0
0	2.16551	1	1	0	0	0
1	6.47086	1	1	0	0	0
0	1.94723	1	3	0	0	0
1	7.93564	1	1	0	0	0
1	1.10501	1	2	0	0	0
1	4.95437	1	1	0	0	0
1	8.15043	1	1	0	0	0
1	3.54771	1	1	0	0	0
1	3.59731	1	1	0	0	0
1	5.26298	1	1	0	0	0
1	4.53658	1	2	0	0	0
0	4.51838	1	4	0	0	0
1	2.55065	1	2	0	0	0
0	3.38177	1	1	0	0	0
1	1.19008	1	2	0	0	0
0	4.46658	1	2	0	0	0
0	2.89441	1	3	0	0	0
0	3.47729	1	1	0	0	0
0	4.35439	1	2	0	0	0
1	2.30058	1	2	0	0	0
1	3.28229	1	3	0	0	0
0	1.19808	1	1	0	0	0
1	5.92345	1	2	0	0	0
1	2.12332	1	1	0	0	0
1	8.44697	1	4	0	0	0
1	5.64834	1	4	0	0	0
1	9.92673	1	1	0	0	0
1	1.6403	1	2	0	0	0
1	9.67332	1	4	0	0	0
0	4.96312	1	1	0	0	0
1	3.17434	1	1	0	0	0
1	2.14772	1	1	0	0	0
1	9.21384	1	3	0	0	0
1	4.44267	1	4	0	0	0
1	6.82926	1	1	0	0	0
1	5.77099	1	2	0	0	0
0	2.88818	1	2	0	0	0
1	8.08473	1	3	0	0	0
0	1.13786	1	2	0	0	0
1	9.4758	1	2	0	0	0
1	2.44477	1	4	0	0	0
1	4.71588	1	2	0	0	0
0	3.29349	1	2	0	0	0
1	2.64854	1	1	0	0	0
0	3.18088	1	3	0	0	0
1	1.88616	1	5	0	0	0
1	4.34866	1	2	0	0	0
1	5.22803	1	2	0	0	0
1	5.87965	1	3	0	0	0
1	9.14814	1	1	0	0	0
1	9.12624	1	5	0	0	0
1	8.94178	1	1	0	0	0
1	2.95262	1	1	0	0	0
1	7.32749	1	3	0	0	0
1	3.21957	1	1	0	0	0
0	2.64382	1	2	0	0	0
1	4.1764	1	6	0	0	0
1	4.42531	1	3	0	0	0
0	3.51603	1	1	0	0	0
0	4.07743	1	1	0	0	0
0	1.52027	1	1	0	0	0
1	3.09403	1	2	0	0	0
1	2.55774	1	1	0	0	0
0	5.8329	1	2	0	0	0
0	4.5947	1	1	0	0	0
1	1.20735	1	2	0	0	0
1	1.2049	1	2	0	0	0
1	8.75184	1	1	0	0	0
1	6.52856	1	2	0	0	0
1	7.9887	1	1	0	0	0
1	5.88124	1	2	0	0	0
1	4.32431	1	2	0	0	0
1	4.66082	1	2	0	0	0
0	6.25691	1	4	0	0	0
1	2.57109	1	1	0	0	0
0	7.05626	1	1	0	0	0
1	3.30007	1	1	0	0	0
1	9.88264	1	2	0	0	0
1	2.85996	1	3	0	0	0
0	1.18878	1	1	0	0	0
1	1.82512	1	3	0	0	0
1	6.42926	1	2	0	0	0
0	1.42939	1	1	0	0	0
0	3.72291	1	2	0	0	0
1	3.53246	1	1	0	0	0
1	9.83228	1	1	0	0	0
1	3.56994	1	1	0	0	0
0	2.73094	1	2	0	0	0
0	3.30251	1	1	0	0	0
1	3.66648	1	1	0	0	0
1	4.13387	1	4	0	0	0
1	4.21262	1	2	0	0	0
1	2.78112	1	3	0	0	0
1	3.25138	1	1	0	0	0
1	6.16047	1	3	0	0	0
1	4.53607	1	4	0	0	0
0	4.54838	1	2	0	0	0
1	9.95718	1	2	0	0	0
1	6.16014	1	1	0	0	0
1	1.18882	1	2	0	0	0
0	2.8982	1	1	0	0	0
1	8.37595	1	2	0	0	0
0	6.13926	1	3	0	0	0
1	3.74472	1	1	0	0	0
1	3.39146	1	4	0	0	0
0	1.60408	1	2	0	0	0
1	8.96326	1	2	0	0	0
1	5.00861	1	3	0	0	0
0	5.80206	1	1	0	0	0
1	4.09512	1	1	0	0	0
1	5.4445	1	3	0	0	0
1	3.09792	1	2	0	0	0
1	8.18454	1	3	0	0	0
0	7.21336	1	1	0	0	0
1	2.49524	1	1	0	0	0
1	8.83934	1	2	0	0	0
0	3.07373	1	3	0	0	0
1	7.04578	1	2	0	0	0
1	5.68035	1	2	0	0	0
1	8.67982	1	1	0	0	0
1	2.73646	1	2	0	0	0
1	3.81926	1	2	0	0	0
0	1.4891	1	1	0	0	0
1	4.36658	1	3	0	0	0
0	5.56116	1	1	0	0	0
1	8.73606	1	2	0	0	0
1	4.91394	1	1	0	0	0
1	4.00719	1	1	0	0	0
1	7.54438	1	1	0	0	0
1	9.96097	1	3	0	0	0
1	8.57916	1	1	0	0	0
1	5.57001	1	2	0	0	0
0	3.01671	1	4	0	0	0
1	3.76924	1	2	0	0	0
0	4.6342	1	2	0	0	0
1	1.02036	1	4	0	0	0
0	3.14945	1	2	0	0	0
1	3.49675	1	1	0	0	0
1	3.88314	1	1	0	0	0
1	6.5235	1	2	0	0	0
1	8.126	1	1	0	0	0
0	2.34733	1	1	0	0	0
0	2.94167	1	3	0	0	0
0	5.62538	1	2	0	0	0
0	5.44282	1	2	0	0	0
1	7.82614	1	2	0	0	0
0	4.39534	1	1	0	0	0
1	6.10361	1	3	0	0	0
0	5.05503	1	5	0	0	0
1	6.78462	1	1	0	0	0
1	4.61188	1	4	0	0	0
1	7.08754	1	1	0	0	0
0	3.35566	1	1	0	0	0
0	4.73654	1	1	0	0	0
1	2.08705	1	6	0	0	0
0	1.36065	1	2	0	0	0
0	3.24512	1	1	0	0	0
1	6.49697	1	2	0	0	0
1	4.68558	1	1	0	0	0
1	6.01821	1	1	0	0	0
1	8.17064	1	6	0	0	0
1	2.45391	1	1	0	0	0
0	1.29663	1	1	0	0	0
1	9.85327	1	3	0	0	0
1	4.58619	1	2	0	0	0
1	3.27017	1	1	0	0	0
1	5.13168	1	1	0	0	0
1	9.85695	1	1	0	0	0
1	7.43657	1	3	0	0	0
1	2.1221	1	3	0	0	0
1	2.0078	1	2	0	0	0
0	2.03272	1	3	0	0	0
0	2.54876	1	2	0	0	0
1	4.23631	1	2	0	0	0
1	4.60514	1	2	0	0	0
1	3.8969	1	3	0	0	0
1	9.03233	1	1	0	0	0
1	8.89775	1	2	0	0	0
1	3.74619	1	1	0	0	0
1	5.92083	1	2	0	0	0
0	2.30521	1	3	0	0	0
1	2.58244	1	6	0	0	0
0	5.35152	1	2	0	0	0
1	2.73825	1	1	0	0	0
0	1.79356	1	2	0	0	0
1	7.1207	1	1	0	0	0
1	2.33682	1	2	0	0	0
1	2.53895	1	3	0	0	0
1	6.14834	1	2	0	0	0
1	7.65515	1	2	0	0	0
0	6.78799	1	1	0	0	0
0	4.38916	1	1	0	0	0
1	2.50273	1	2	0	0	0
0	1.31011	1	1	0	0	0
1	3.74851	1	3	0	0	0
1	4.62334	1	1	0	0	0
1	2.52178	1	2	0	0	0
1	8.39512	1	3	0	0	0
1	4.86878	1	1	0	0	0
1	6.45452	1	1	0	0	0
1	8.95104	1	3	0	0	0
0	7.50143	1	1	0	0	0
1	4.38623	1	3	0	0	0
1	3.14719	1	5	0	0	0
1	3.86821	1	1	0	0	0
0	2.36772	1	2	0	0	0
1	3.88927	1	2	0	0	0
1	1.98308	1	1	0	0	0
1	3.68795	1	3	0	0	0
0	3.03615	1	1	0	0	0
1	4.20125	1	1	0	0	0
1	6.33829	1	2	0	0	0
0	5.92724	1	1	0	0	0
0	6.36132	1	2	0	0	0
1	5.00187	1	2	0	0	0
0	3.49708	1	2	0	0	0
0	2.59876	1	1	0	0	0
1	4.76775	1	3	0	0	0
0	1.81802	1	3	0	0	0
1	6.47381	1	5	0	0	0
1	4.43003	1	3	0	0	0
1	2.45589	1	1	0	0	0
1	2.4231	1	1	0	0	0
1	6.75177	1	1	0	0	0
0	1.7396	1	1	0	0	0
0	2.88651	1	3	0	0	0
0	4.08468	1	2	0	0	0
1	1.33412	1	3	0	0	0
1	3.77766	1	1	0	0	0
1	8.72994	1	2	0	0	0
1	7.25547	1	1	0	0	0
1	3.23133	1	2	0	0	0
0	3.93517	1	4	0	0	0
1	3.94568	1	2	0	0	0
1	2.42566	1	1	0	0	0
1	8.64149	1	3	0	0	0
1	2.255	1	2	0	0	0
1	8.90682	1	3	0	0	0
1	3.77925	1	3	0	0	0
1	8.77837	1	2	0	0	0
1	7.60091	1	2	0	0	0
1	2.85075	1	1	0	0	0
0	5.54862	1	1	0	0	0
1	7.6741	1	2	0	0	0
1	5.77099	1	3	0	0	0
0	3.34261	1	1	0	0	0
1	5.78741	1	1	0	0	0
1	7.22262	1	2	0	0	0
1	7.87078	1	2	0	0	0
0	6.00548	1	2	0	0	0
1	6.52055	1	2	0	0	0
0	3.5041	1	2	0	0	0
0	2.47756	1	2	0	0	0
1	7.68547	1	1	0	0	0
0	2.56482	1	2	0	0	0
1	9.71881	1	3	0	0	0
1	1.98942	1	3	0	0	0
1	9.84263	1	5	0	0	0
0	3.82348	1	2	0	0	0
1	8.58885	1	1	0	0	0
1	7.5566	1	1	0	0	0
1	7.33791	1	2	0	0	0
1	7.05703	1	3	0	0	0
0	4.45774	1	2	0	0	0
0	4.14774	1	1	0	0	0
1	2.0243	1	2	0	0	0
1	3.45071	1	1	0	0	0
1	3.84673	1	2	0	0	0
1	6.51508	1	1	0	0	0
1	5.1422	1	2	0	0	0
1	9.94455	1	2	0	0	0
1	5.66266	1	2	0	0	0
1	5.35405	1	2	0	0	0
1	6.38167	1	2	0	0	0
1	9.84768	1	1	0	0	0
1	4.34318	1	1	0	0	0
0	1.80732	1	1	0	0	0
0	1.77708	1	5	0	0	0
1	8.60106	1	1	0	0	0
1	4.47931	1	2	0	0	0
1	7.51448	1	1	0	0	0
1	8.09399	1	2	0	0	0
1	5.28919	1	1	0	0	0
0	4.10406	1	3	0	0	0
0	1.43333	1	2	0	0	0
1	6.50737	1	3	0	0	0
1	3.09109	1	1	0	0	0
1	4.88605	1	4	0	0	0
0	1.08012	1	3	0	0	0
1	7.90068	1	1	0	0	0
1	8.83017	1	2	0	0	0
1	4.0425	1	2	0	0	0
1	8.85797	1	1	0	0	0
1	3.11328	1	1	0	0	0
0	3.35903	1	1	0	0	0
1	9.98456	1	3	0	0	0
1	5.36743	1	1	0	0	0
1	2.68603	1	2	0	0	0
1	1.93089	1	4	0	0	0
1	3.65135	1	3	0	0	0
1	6.88317	1	2	0	0	0
1	6.29439	1	2	0	0	0
1	7.36034	1	5	0	0	0
1	1.88878	1	2	0	0	0
1	6.29776	1	1	0	0	0
1	6.42323	1	3	0	0	0
1	3.37368	1	3	0	0	0
0	1.78349	1	2	0	0	0
1	7.81308	1	2	0	0	0
1	3.8399	1	1	0	0	0
1	8.14074	1	2	0	0	0
0	2.85446	1	1	0	0	0
1	6.69491	1	4	0	0	0
1	4.34065	1	1	0	0	0
0	4.41858	1	2	0	0	0
1	3.04317	1	5	0	0	0
0	4.50575	1	1	0	0	0
0	1.01432	1	4	0	0	0
1	7.35908	1	3	0	0	0
1	2.31078	1	2	0	0	0
0	4.09458	1	1	0	0	0
1	4.85077	1	1	0	0	0
0	4.1407	1	3	0	0	0
1	5.01611	1	1	0	0	0
0	7.13334	1	1	0	0	0
1	7.68968	1	2	0	0	0
1	9.97108	1	2	0	0	0
0	4.21752	1	4	0	0	0
1	5.91325	1	4	0	0	0
1	9.91095	1	1	0	0	0
1	6.45073	1	1	0	0	0
1	4.96439	1	1	0	0	0
1	3.43054	1	1	0	0	0
0	5.15652	1	1	0	0	0
1	6.97712	1	2	0	0	0
1	2.1958	1	1	0	0	0
0	2.60507	1	2	0	0	0
1	2.8641	1	1	0	0	0
0	6.01559	1	1	0	0	0
1	5.13074	1	2	0	0	0
1	4.943	1	1	0	0	0
0	4.93111	1	1	0	0	0
1	9.08286	1	2	0	0	0
1	4.87519	1	4	0	0	0
0	2.47048	1	3	0	0	0
0	4.94628	1	1	0	0	0
0	4.06755	1	1	0	0	0
1	3.7902	1	1	0	0	0
1	4.97585	1	1	0	0	0
1	6.86506	1	2	0	0	0
1	3.68871	1	2	0	0	0
0	3.6049	1	2	0	0	0
1	9.13972	1	1	0	0	0
1	6.71513	1	2	0	0	0
1	9.21848	1	1	0	0	0
1	2.30395	1	2	0	0	0
0	3.21603	1	1	0	0	0
0	4.34079	1	1	0	0	0
1	7.53691	1	5	0	0	0
1	2.11138	1	2	0	0	0
1	5.42465	1	2	0	0	0
1	7.91205	1	1	0	0	0
1	3.53246	1	3	0	0	0
1	3.56741	1	1	0	0	0
0	2.00113	1	1	0	0	0
1	7.59576	1	5	0	0	0
0	4.23112	1	2	0	0	0
1	6.61533	1	2	0	0	0
1	2.33015	1	2	0	0	0
0	3.30892	1	4	0	0	0
0	5.63781	1	3	0	0	0
1	2.83217	1	1	0	0	0
1	4.80308	1	2	0	0	0
1	5.103	1	2	0	0	0
0	4.61104	1	3	0	0	0
1	6.35715	1	3	0	0	0
1	1.90899	1	2	0	0	0
1	6.8931	1	1	0	0	0
1	3.12259	1	3	0	0	0
1	2.47325	1	1	0	0	0
1	7.7895	1	1	0	0	0
1	7.74612	1	1	0	0	0
0	5.16696	1	2	0	0	0
1	5.51408	1	1	0	0	0
1	8.9443	1	4	0	0	0
1	8.59643	1	6	0	0	0
0	7.81729	1	1	0	0	0
1	5.11441	1	4	0	0	0
1	4.16976	1	2	0	0	0
1	3.84369	1	2	0	0	0
1	4.23082	1	2	0	0	0
0	8.41449	1	2	0	0	0
1	7.83077	1	1	0	0	0
1	2.94856	1	2	0	0	0
0	2.75889	1	1	0	0	0
0	2.44526	1	4	0	0	0
1	2.87892	1	2	0	0	0
1	5.35826	1	2	0	0	0
1	5.07987	1	1	0	0	0
1	2.84817	1	1	0	0	0
1	9.7942	1	1	0	0	0
1	5.97474	1	5	0	0	0
1	8.03515	1	1	0	0	0
1	2.69352	1	2	0	0	0
1	2.00577	1	1	0	0	0
1	7.42056	1	5	0	0	0
1	5.23991	1	4	0	0	0
1	8.45492	1	3	0	0	0
1	1.98564	1	1	0	0	0
1	1.66842	1	2	0	0	0
0	3.21685	1	1	0	0	0
1	3.63487	1	1	0	0	0
1	5.30346	1	2	0	0	0
1	1.96744	1	4	0	0	0
1	3.27564	1	2	0	0	0
0	2.43291	1	3	0	0	0
0	3.70697	1	1	0	0	0
1	4.33686	1	3	0	0	0
1	2.44513	1	3	0	0	0
1	1.11906	1	5	0	0	0
1	9.91633	1	1	0	0	0
1	1.42088	1	2	0	0	0
1	5.7095	1	1	0	0	0
1	4.1524	1	2	0	0	0
1	7.93269	1	1	0	0	0
1	5.83374	1	2	0	0	0
1	5.40501	1	1	0	0	0
0	2.05546	1	3	0	0	0
1	8.53536	1	1	0	0	0
1	5.19644	1	1	0	0	0
1	7.34813	1	1	0	0	0
1	9.12077	1	1	0	0	0
0	2.85828	1	4	0	0	0
1	7.64841	1	1	0	0	0
1	3.19057	1	5	0	0	0
1	5.81933	1	4	0	0	0
1	2.8763	1	4	0	0	0
0	1.99074	1	3	0	0	0
1	1.17492	1	2	0	0	0
1	7.45931	1	1	0	0	0
1	7.34661	1	2	0	0	0
0	3.57087	1	6	0	0	0
1	6.33955	1	1	0	0	0
1	5.59486	1	1	0	0	0
1	9.57604	1	1	0	0	0
1	6.00885	1	2	0	0	0
1	9.45643	1	3	0	0	0
1	2.12336	1	6	0	0	0
0	5.20706	1	1	0	0	0
1	2.50367	1	3	0	0	0
0	1.81466	1	2	0	0	0
1	6.67301	1	1	0	0	0
1	6.12013	1	1	0	0	0
0	4.08922	1	1	0	0	0
1	9.93233	1	2	0	0	0
1	9.60931	1	5	0	0	0
1	8.88703	1	5	0	0	0
0	1.03636	1	1	0	0	0
0	6.31672	1	1	0	0	0
1	8.13484	1	3	0	0	0
1	5.05283	1	2	0	0	0
1	5.10042	1	1	0	0	0
0	1.79455	1	1	0	0	0
1	6.40642	1	1	0	0	0
0	3.32576	1	1	0	0	0
0	3.20943	1	2	0	0	0
0	3.00653	1	2	0	0	0
1	8.35637	1	1	0	0	0
1	1.71896	1	3	0	0	0
1	4.16419	1	3	0	0	0
1	3.8837	1	2	0	0	0
1	7.27611	1	2	0	0	0
1	8.54158	1	2	0	0	0
1	3.32062	1	2	0	0	0
1	1.8432	1	2	0	0	0
0	4.19503	1	1	0	0	0
1	2.07493	1	4	0	0	0
1	5.41881	1	1	0	0	0
0	3.58646	1	1	0	0	0
1	4.5306	1	1	0	0	0
0	2.99464	1	2	0	0	0
0	3.26168	1	2	0	0	0
0	2.68299	1	1	0	0	0
1	9.20247	1	1	0	0	0
1	4.86803	1	1	0	0	0
1	1.57544	1	5	0	0	0
1	7.70358	1	3	0	0	0
1	1.94133	1	1	0	0	0
0	3.64701	1	3	0	0	0
1	2.91261	1	1	0	0	0
0	3.91276	1	2	0	0	0
0	2.75088	1	1	0	0	0
1	9.47261	1	2	0	0	0
1	6.36725	1	4	0	0	0
1	7.83077	1	2	0	0	0
1	3.97813	1	1	0	0	0
1	4.37224	1	2	0	0	0
0	1.81737	1	2	0	0	0
1	8.31262	1	2	0	0	0
1	4.7437	1	2	0	0	0
0	1.30885	1	2	0	0	0
1	8.86513	1	1	0	0	0
1	7.80887	1	2	0	0	0
1	5.14801	1	1	0	0	0
1	7.31612	1	3	0	0	0
1	5.59401	1	2	0	0	0
1	3.53615	1	2	0	0	0
1	6.5892	1	3	0	0	0
0	1.69573	1	2	0	0	0
1	7.67073	1	1	0	0	0
1	5.63402	1	3	0	0	0
1	9.02475	1	1	0	0	0
0	2.00459	1	1	0	0	0
1	4.32654	1	2	0	0	0
0	4.15839	1	3	0	0	0
1	7.501	1	1	0	0	0
0	2.41134	1	2	0	0	0
1	2.99422	1	6	0	0	0
1	8.79311	1	4	0	0	0
1	7.17461	1	2	0	0	0
1	2.9719	1	1	0	0	0
1	9.70996	1	1	0	0	0
1	5.33215	1	3	0	0	0
1	3.29629	1	3	0	0	0
1	5.9739	1	1	0	0	0
1	8.31299	1	1	0	0	0
1	6.65659	1	1	0	0	0
1	3.51149	1	1	0	0	0
1	4.33738	1	2	0	0	0
1	1.13323	1	6	0	0	0
1	5.68119	1	2	0	0	0
1	4.00888	1	4	0	0	0
0	3.11657	1	3	0	0	0
1	2.31279	1	1	0	0	0
1	3.36493	1	1	0	0	0
1	4.68516	1	1	0	0	0
1	4.28043	1	2	0	0	0
0	4.11702	1	1	0	0	0
1	2.8565	1	1	0	0	0
1	3.92055	1	5	0	0	0
0	3.8341	1	2	0	0	0
1	4.5509	1	2	0	0	0
0	5.66067	1	1	0	0	0
1	1.89131	1	1	0	0	0
1	4.13859	1	1	0	0	0
1	9.01045	1	3	0	0	0
1	2.61687	1	2	0	0	0
1	1.14787	1	1	0	0	0
1	5.80584	1	2	0	0	0
1	7.70863	1	1	0	0	0
0	3.00947	1	2	0	0	0
1	8.42165	1	1	0	0	0
1	5.15685	1	3	0	0	0
1	6.27249	1	5	0	0	0
1	7.09543	1	2	0	0	0
1	5.06008	1	3	0	0	0
1	7.75622	1	1	0	0	0
1	7.84804	1	1	0	0	0
0	1.6899	1	4	0	0	0
0	2.51621	1	1	0	0	0
0	7.0988	1	3	0	0	0
1	4.94501	1	2	0	0	0
1	2.61484	1	2	0	0	0
0	8.77837	1	4	0	0	0
1	9.32756	1	1	0	0	0
0	3.03465	1	1	0	0	0
1	7.68926	1	1	0	0	0
1	6.05897	1	1	0	0	0
1	1.29453	1	1	0	0	0
1	8.74762	1	3	0	0	0
1	4.35876	1	3	0	0	0
0	4.8532	1	4	0	0	0
1	2.90431	1	1	0	0	0
1	5.58812	1	3	0	0	0
0	2.97822	1	3	0	0	0
0	1.98775	1	1	0	0	0
0	3.08393	1	4	0	0	0
1	5.76933	1	1	0	0	0
1	8.7232	1	1	0	0	0
0	4.11239	1	3	0	0	0
1	8.21823	1	1	0	0	0
1	8.01945	1	1	0	0	0
0	2.15874	1	1	0	0	0
1	6.30871	1	4	0	0	0
1	2.64113	1	1	0	0	0
0	2.80518	1	2	0	0	0
1	5.61432	1	1	0	0	0
1	6.50792	1	4	0	0	0
1	4.00836	1	3	0	0	0
0	1.32738	1	1	0	0	0
1	2.7112	1	2	0	0	0
1	3.57183	1	3	0	0	0
1	3.04217	1	3	0	0	0
1	5.24193	1	1	0	0	0
1	9.95682	1	1	0	0	0
1	2.98673	1	2	0	0	0
1	2.91598	1	2	0	0	0
0	1.84325	1	2	0	0	0
0	5.02639	1	1	0	0	0
1	3.60166	1	2	0	0	0
0	3.35262	1	1	0	0	0
1	2.87714	1	1	0	0	0
1	9.36378	1	4	0	0	0
1	4.46499	1	2	0	0	0
1	8.0579	1	1	0	0	0
0	2.73825	1	1	0	0	0
1	3.21801	1	1	0	0	0
0	4.96616	1	2	0	0	0
0	6.23679	1	2	0	0	0
1	4.1487	1	1	0	0	0
1	3.37504	1	2	0	0	0
1	8.82891	1	1	0	0	0
0	2.33132	1	3	0	0	0
1	9.68091	1	2	0	0	0
0	2.95253	1	2	0	0	0
0	6.96108	1	1	0	0	0
0	4.29863	1	1	0	0	0
0	1.63103	1	1	0	0	0
1	7.71327	1	1	0	0	0
1	4.39877	1	3	0	0	0
1	3.26048	1	4	0	0	0
1	9.20554	1	1	0	0	0
1	8.41458	1	4	0	0	0
1	4.59428	1	3	0	0	0
1	4.06244	1	1	0	0	0
1	6.94297	1	1	0	0	0
1	8.55895	1	1	0	0	0
0	3.45454	1	2	0	0	0
1	7.99291	1	1	0	0	0
1	4.97416	1	2	0	0	0
1	9.7066	1	3	0	0	0
1	4.78464	1	2	0	0	0
1	1.43772	1	4	0	0	0
1	4.0691	1	3	0	0	0
1	9.35283	1	1	0	0	0
1	7.65641	1	1	0	0	0
1	5.91334	1	2	0	0	0
0	2.44617	1	1	0	0	0
0	8.53915	1	4	0	0	0
1	6.73281	1	3	0	0	0
1	2.66445	1	2	0	0	0
1	5.90727	1	1	0	0	0
0	4.86878	1	2	0	0	0
0	3.18636	1	1	0	0	0
1	3.31384	1	1	0	0	0
1	3.46601	1	3	0	0	0
0	1.56984	1	2	0	0	0
1	9.45517	1	1	0	0	0
0	2.41024	1	1	0	0	0
1	5.68414	1	1	0	0	0
0	2.5441	1	3	0	0	0
1	7.09922	1	1	0	0	0
1	4.12647	1	1	0	0	0
1	4.50069	1	2	0	0	0
0	3.44757	1	1	0	0	0
0	4.02652	1	3	0	0	0
0	4.51712	1	3	0	0	0
1	9.05001	1	1	0	0	0
1	3.5493	1	1	0	0	0
1	2.08083	1	3	0	0	0
0	2.58326	1	3	0	0	0
1	4.22324	1	3	0	0	0
1	5.0883	1	1	0	0	0
1	6.38082	1	2	0	0	0
1	6.99435	1	2	0	0	0
1	2.78752	1	3	0	0	0
1	5.73793	1	1	0	0	0
1	4.96523	1	1	0	0	0
1	7.61514	1	1	0	0	0
1	6.18195	1	2	0	0	0
1	1.92318	1	2	0	0	0
1	9.98709	1	2	0	0	0
1	8.54421	1	3	0	0	0
1	2.95514	1	1	0	0	0
1	4.87519	1	1	0	0	0
1	3.94654	1	4	0	0	0
1	5.82902	1	2	0	0	0
0	4.16261	1	2	0	0	0
1	1.69421	1	1	0	0	0
0	3.96161	1	2	0	0	0
1	3.58763	1	1	0	0	0
1	5.33248	1	1	0	0	0
1	6.00894	1	2	0	0	0
1	7.92721	1	3	0	0	0
1	5.78817	1	2	0	0	0
1	7.1485	1	1	0	0	0
1	3.96297	1	1	0	0	0
1	3.64079	1	1	0	0	0
1	5.32237	1	1	0	0	0
1	5.48939	1	3	0	0	0
0	3.45524	1	1	0	0	0
0	1.82762	1	1	0	0	0
0	5.84039	1	2	0	0	0
1	2.67498	1	3	0	0	0
0	6.29491	1	1	0	0	0
0	3.64698	1	3	0	0	0
1	7.88433	1	1	0	0	0
1	3.9835	1	2	0	0	0
1	8.85165	1	2	0	0	0
1	6.60157	1	2	0	0	0
0	4.35961	1	3	0	0	0
1	6.61658	1	3	0	0	0
1	3.78894	1	2	0	0	0
0	1.7118	1	1	0	0	0
1	7.96933	1	5	0	0	0
1	3.8122	1	4	0	0	0
1	2.69183	1	4	0	0	0
1	3.68122	1	1	0	0	0
1	9.34272	1	1	0	0	0
1	5.20107	1	2	0	0	0
1	7.87625	1	1	0	0	0
1	6.43506	1	1	0	0	0
1	8.0245	1	2	0	0	0
1	9.83547	1	4	0	0	0
1	6.81199	1	1	0	0	0
1	8.11336	1	2	0	0	0
1	4.56429	1	2	0	0	0
1	8.8	1	1	0	0	0
0	3.80672	1	1	0	0	0
1	9.88474	1	5	0	0	0
1	6.39135	1	1	0	0	0
1	4.94796	1	5	0	0	0
1	4.53574	1	2	0	0	0
1	5.22382	1	1	0	0	0
1	9.99972	1	1	0	0	0
1	3.28978	1	1	0	0	0
1	1.93511	1	3	0	0	0
1	1.28611	1	1	0	0	0
0	1.00983	1	1	0	0	0
1	8.70003	1	1	0	0	0
1	5.71194	1	3	0	0	0
1	5.94408	1	1	0	0	0
1	6.99899	1	1	0	0	0
1	2.69015	1	2	0	0	0
0	3.32793	1	1	0	0	0
0	2.92356	1	3	0	0	0
1	2.76141	1	1	0	0	0
1	5.15559	1	2	0	0	0
1	3.46306	1	1	0	0	0
0	6.09707	1	1	0	0	0
1	2.62454	1	4	0	0	0
1	7.31443	1	3	0	0	0
1	9.64763	1	2	0	0	0
1	8.84786	1	2	0	0	0
1	1.96543	1	4	0	0	0
1	5.79626	1	1	0	0	0
1	2.80554	1	1	0	0	0
0	1.93224	1	1	0	0	0
1	5.66224	1	1	0	0	0
1	5.34562	1	1	0	0	0
1	1.30085	1	1	0	0	0
1	6.18321	1	1	0	0	0
1	5.14515	1	3	0	0	0
1	9.47159	1	2	0	0	0
1	2.6675	1	3	0	0	0
0	2.15907	1	2	0	0	0
0	1.68326	1	1	0	0	0
0	1.83352	1	3	0	0	0
1	4.82161	1	1	0	0	0
1	5.28657	1	2	0	0	0
1	3.77631	1	6	0	0	0
0	3.17625	1	1	0	0	0
0	3.37073	1	1	0	0	0
1	5.04609	1	1	0	0	0
1	5.13462	1	2	0	0	0
0	7.69263	1	3	0	0	0
1	1.96957	1	3	0	0	0
0	1.54301	1	1	0	0	0
1	3.05683	1	2	0	0	0
0	2.89146	1	1	0	0	0
1	4.61323	1	3	0	0	0
1	6.44315	1	3	0	0	0
1	3.41631	1	1	0	0	0
1	7.86278	1	1	0	0	0
1	9.06478	1	2	0	0	0
1	8.6794	1	2	0	0	0
1	4.03836	1	3	0	0	0
1	6.69323	1	3	0	0	0
1	9.37136	1	1	0	0	0
0	2.62703	1	1	0	0	0
1	3.21595	1	2	0	0	0
1	9.63136	1	1	0	0	0
1	2.96811	1	2	0	0	0
0	2.01419	1	1	0	0	0
1	9.14688	1	1	0	0	0
1	1.17997	1	2	0	0	0
1	8.36016	1	1	0	0	0
0	3.89423	1	2	0	0	0
1	2.31729	1	2	0	0	0
1	3.95834	1	2	0	0	0
1	3.1113	1	5	0	0	0
1	8.68323	1	3	0	0	0
0	3.31862	1	2	0	0	0
0	2.75762	1	2	0	0	0
1	3.46339	1	1	0	0	0
1	7.99502	1	1	0	0	0
1	4.35546	1	1	0	0	0
1	2.1534	1	2	0	0	0
1	8.42628	1	1	0	0	0
0	5.69972	1	1	0	0	0
1	5.02218	1	3	0	0	0
1	1.19893	1	2	0	0	0
1	2.08621	1	1	0	0	0
1	5.59654	1	2	0	0	0
1	2.91841	1	2	0	0	0
1	4.59251	1	2	0	0	0
0	2.04873	1	2	0	0	0
1	1.62219	1	2	0	0	0
1	1.93805	1	1	0	0	0
0	5.30224	1	1	0	0	0
1	5.69509	1	2	0	0	0
1	5.68372	1	1	0	0	0
0	2.074	1	1	0	0	0
1	8.11417	1	1	0	0	0
1	4.1727	1	3	0	0	0
1	5.01113	1	3	0	0	0
1	4.12848	1	1	0	0	0
1	7.80255	1	1	0	0	0
1	7.76843	1	1	0	0	0
1	7.80508	1	2	0	0	0
1	3.39684	1	2	0	0	0
1	3.89634	1	4	0	0	0
1	3.04497	1	1	0	0	0
1	5.65171	1	2	0	0	0
1	3.21795	1	2	0	0	0
1	5.46649	1	1	0	0	0
1	2.12852	1	3	0	0	0
1	4.27378	1	4	0	0	0
0	2.80576	1	1	0	0	0
0	9.2766	1	1	0	0	0
1	6.66264	1	3	0	0	0
0	2.9938	1	2	0	0	0
1	5.77352	1	2	0	0	0
1	3.34504	1	2	0	0	0
1	8.78342	1	1	0	0	0
1	9.14141	1	1	0	0	0
1	2.41337	1	1	0	0	0
1	7.54228	1	1	0	0	0
1	3.16912	1	1	0	0	0
[truncated: 9,861 more rows]
